# Supplementary material for: Synthetic lincosamides iboxamycin and cresomycin are active against ocular multidrug-resistant methicillin-resistant Staphylococcus aureus carrying erm genes
Source: J Glob Antimicrob Resist. Author manuscript; Available in PMC 2025 Jan 27. (PMC11771510; doi:10.1016/j.jgar.2024.09.001)
Supplement: 2 [file NIHMS2044005-supplement-2.xlsx]

## Sheet: Supplementary Table S1
Supplementary Table S1. List of MRSA isolates causing eye infections collected at MEE.
Sample_ID	MLST	CC	Diagnosis	SCCmec type	erm gene	Clindamycin MIC (mg/L)	Iboxamycin MIC (mg/L)	Cresomycin MIC (mg/L)
1	ST8	CC8	Periocular infections	IV	none	0.25	0.03	0.03
2	ST8	CC8	Periocular infections	IV	ermC	0.25	0.03	0.06
3	ST8	CC8	Periocular infections	IV	none	0.25	0.03	0.03
4	ST8	CC8	Periocular infections	IV	none	0.25	0.03	0.03
5	ST105	CC5	Lacrimal system	II	ermA	>16	2	0.5
6	ST5	CC5	Periocular infections	IV	none	0.25	0.03	0.03
7	ST5	CC5	Keratitis	II	ermA	>16	2	0.25
8	ST5	CC5	Keratitis	II	ermA	1	0.03	0.06
9	ST5	CC5	Keratitis	IV	ermA	>16	2	0.25
10	ST8	CC8	Periocular infections	IV	none	≤.012	0.03	0.06
11	ST5	CC5	Keratitis	II	ermA	0.25	0.12	0.06
12	ST5	CC5	Lacrimal system	IV	ermA	>16	2	0.5
13	ST3425	CC8	Periocular infections	IV	none	≤.012	0.03	0.03
14	ST1618	CC5	Endophthalmitis	II	ermC	≤.012	0.03	0.03
15	ST105	CC5	Keratitis	II	ermA	>16	2	0.5
16	ST8	CC8	Lacrimal system	IV	none	≤.012	0.03	0.03
17	ST5	CC5	Conjunctivitis	II	ermA	≤.012	0.03	0.06
18	ST8	CC8	Periocular infections	IV	none	0.25	0.015	0.03
19	ST6	ST6	Periocular infections	IV	none	0.25	0.06	0.06
20	ST59	CC59	Conjunctivitis	IV	none	0.25	0.06	0.06
21	ST8	CC8	Conjunctivitis	IV	none	0.25	0.03	0.06
22	ST5	CC5	Keratitis	II	ermA	0.25	0.06	0.06
23	ST8	CC8	Lacrimal system	IV	none	0.25	0.06	0.06
24	ST8	CC8	Periocular infections	IV	none	≤.012	0.03	0.03
25	ST8	CC8	Keratitis	IV	none	0.25	0.03	0.03
26	ST8	CC8	Periocular infections	IV	none	0.25	0.03	0.06
27	ST5	CC5	Endophthalmitis	II	ermA	0.25	0.06	0.06
28	ST8	CC8	Periocular infections	IV	ermC	>16	2	0.25
29	ST8	CC8	Lacrimal system	IV	ermC	>16	2	0.25
30	ST8	CC8	Lacrimal system	IV	none	0.25	0.03	0.03
31	ST8	CC8	Periocular infections	IV	none	>16	0.03	0.06
32	ST5	CC5	Endophthalmitis	II	ermA	>16	2	0.5
33	ST8	CC8	Keratitis	IV	none	>16	0.5	0.25
34	ST1472	CC30	Lacrimal system	IV	none	0.25	0.06	0.06
35	ST8	CC8	Periocular infections	IV	none	0.25	0.03	0.06
36	ST8	CC8	Periocular infections	IV	none	0.25	0.03	0.06
37	ST8	CC8	Conjunctivitis	IV	none	≤.012	0.03	0.06
38	ST338	CC59	Periocular infections	V	ermA	>16	1	0.25
39	ST8	CC8	Periocular infections	IV	ermC	>16	2	0.25
40	ST5	CC5	Conjunctivitis	II	ermA	>16	2	0.5
41	ST338	CC59	Periocular infections	V	ermB	>16	1	0.25
42	ST8	CC8	Keratitis	IV	none	0.25	0.06	0.03
43	ST5	CC5	Endophthalmitis	II	ermA	>16	2	0.5
44	ST5	CC5	Keratitis	II	ermA	0.25	0.5	0.12
45	ST5	CC5	Endophthalmitis	II	ermA	0.25	1	0.12
46	ST5	CC5	Keratitis	IV	none	0.25	0.06	0.06
47	ST5	CC5	Keratitis	II	ermA	>16	1	0.5
48	ST105	CC5	Keratitis	II	ermA	>16	2	0.25
49	ST8	CC8	Lacrimal system	IV	ermC	≤.012	0.03	0.03
50	ST5	CC5	Keratitis	IV	none	0.25	0.03	0.03
